# Supplementary material for: A further study of the spider genus Notiocoelotes (Araneae, Agelenidae) from Hainan Island, China
Source: Zookeys. 2016 Jun 29;(601):75–87. doi: 10.3897/zookeys.601.7698 (PMC4978080; doi:10.3897/zookeys.601.7698)
Supplement: XML Treatment for Notiocoelotes [file zookeys.601.7698-treatment1.xml]

<!DOCTYPE tp:taxon-treatment
  PUBLIC "-//TaxonX//DTD Taxonomic Treatment Publishing DTD v0 20100105//EN" "tax-treatment-NSO.dtd">
<tp:taxon-treatment xmlns:tp="http://www.plazi.org/taxpub"><tp:treatment-meta><kwd-group><label>Taxon classification</label><kwd><named-content content-type="kingdom">Animalia</named-content></kwd><kwd><named-content content-type="order">Araneae</named-content></kwd><kwd><named-content content-type="family">Agelenidae</named-content></kwd></kwd-group><mixed-citation publication-type="journal"><person-group><name><surname>Zhang</surname><given-names>Xiaoqing</given-names></name><name><surname>Zhao</surname><given-names>Zhe</given-names></name><name><surname>Zheng</surname><given-names>Guo</given-names></name><name><surname>Li</surname><given-names>Shuqiang</given-names></name></person-group><article-title>A further study of the spider genus <italic><tp:taxon-name><tp:taxon-name-part taxon-name-part-type="genus">Notiocoelotes</tp:taxon-name-part></tp:taxon-name></italic> (<tp:taxon-name><tp:taxon-name-part taxon-name-part-type="order">Araneae</tp:taxon-name-part></tp:taxon-name>, <tp:taxon-name><tp:taxon-name-part taxon-name-part-type="family">Agelenidae</tp:taxon-name-part></tp:taxon-name>) from Hainan Island, China</article-title><source>Zookeys</source><day>29</day><month>6</month><year>2016</year><volume>2016</volume><issue>601</issue><fpage>75</fpage><lpage>87</lpage><pub-id pub-id-type="doi">10.3897/zookeys.601.7698</pub-id></mixed-citation></tp:treatment-meta><tp:nomenclature><label>Genus</label><tp:taxon-name>
              <tp:taxon-name-part taxon-name-part-type="genus">Notiocoelotes</tp:taxon-name-part>
            </tp:taxon-name><tp:taxon-authority>Wang, Xu &amp; Li, 2008</tp:taxon-authority><tp:nomenclature-citation-list><tp:nomenclature-citation><tp:taxon-name>
                  <tp:taxon-name-part taxon-name-part-type="genus">Notiocoelotes</tp:taxon-name-part>
                </tp:taxon-name><comment><xref ref-type="bibr" rid="B9">Wang et al, 2008</xref>: 11. Type species <tp:taxon-name><tp:taxon-name-part taxon-name-part-type="genus">Coelotes</tp:taxon-name-part> <tp:taxon-name-part taxon-name-part-type="species">palinitropus</tp:taxon-name-part></tp:taxon-name> Zhu &amp; Wang, 1994, from Hainan Island, China.</comment></tp:nomenclature-citation></tp:nomenclature-citation-list></tp:nomenclature><tp:treatment-sec sec-type="diagnosis"><title>Diagnosis.</title><p>The chelicerae of all <italic><tp:taxon-name><tp:taxon-name-part taxon-name-part-type="genus">Notiocoelotes</tp:taxon-name-part></tp:taxon-name></italic> have 3 promarginal and 2 retromarginal teeth, while other coelotines usually have 3 or 4 retromarginal teeth. Females of this genus can be separated from other coelotines by the absence of epigynal teeth and the presence of a tongue-shaped epigynal scape (Fig. <xref ref-type="fig" rid="F2">2A–B</xref>); other coelotines usually have long and broad epigynal teeth. Males can be distinguished from other coelotines by the absence of a patellar apophysis, the presence of a large and strongly bifurcated lateral tibial apophysis and the reduced or invisible median apophysis (Fig. <xref ref-type="fig" rid="F1">1</xref>); other coelotines usually have a thick patellar apophysis and the special shaped median apophysis.</p><fig id="F1" position="float" orientation="portrait"><label>Figure 1.</label><caption><p>Left palp of <italic><tp:taxon-name><tp:taxon-name-part taxon-name-part-type="genus">Notiocoelotes</tp:taxon-name-part> <tp:taxon-name-part taxon-name-part-type="species">maoganensis</tp:taxon-name-part></tp:taxon-name></italic> sp. n., holotype. <bold>A</bold> Prolateral view <bold>B</bold> Ventral view <bold>C</bold> Retrolateral view. <abbrev xmlns:xlink="http://www.w3.org/1999/xlink" xlink:type="simple">CF<def><p> = cymbial furrow</p></def></abbrev>; <abbrev xmlns:xlink="http://www.w3.org/1999/xlink" xlink:type="simple">CL<def><p> = conductor lamella</p></def></abbrev>; <abbrev xmlns:xlink="http://www.w3.org/1999/xlink" xlink:type="simple">CO<def><p> = conductor</p></def></abbrev>; <abbrev xmlns:xlink="http://www.w3.org/1999/xlink" xlink:type="simple">E<def><p> = embolus</p></def></abbrev>; <abbrev xmlns:xlink="http://www.w3.org/1999/xlink" xlink:type="simple">EB<def><p> = embolic base</p></def></abbrev>; <abbrev xmlns:xlink="http://www.w3.org/1999/xlink" xlink:type="simple">LTA<def><p> = lateral tibial apophysis</p></def></abbrev>; <abbrev xmlns:xlink="http://www.w3.org/1999/xlink" xlink:type="simple">RTA<def><p> = retroventral tibial apophysis</p></def></abbrev>; <abbrev xmlns:xlink="http://www.w3.org/1999/xlink" xlink:type="simple">ST<def><p> = subtegulum</p></def></abbrev>; <abbrev xmlns:xlink="http://www.w3.org/1999/xlink" xlink:type="simple">T<def><p> = tegulum</p></def></abbrev>. Scale bar: Equal for <bold>A, B</bold> and <bold>C</bold>.</p></caption><graphic xmlns:xlink="http://www.w3.org/1999/xlink" xlink:href="zookeys-601-075-g001.jpg" position="float" orientation="portrait" xlink:type="simple" id="oo_94026.jpg"/></fig><fig id="F2" position="float" orientation="portrait"><label>Figure 2.</label><caption><p>Epigyne and habitus of <italic><tp:taxon-name><tp:taxon-name-part taxon-name-part-type="genus">Notiocoelotes</tp:taxon-name-part> <tp:taxon-name-part taxon-name-part-type="species">maoganensis</tp:taxon-name-part></tp:taxon-name></italic> sp. n. <bold>A</bold> Epigyne, ventral view <bold>B</bold> Vulva, dorsal view <bold>C</bold> Male habitus, dorsal view <bold>D</bold> Female habitus, dorsal view <bold>E</bold> Female habitus, ventral view. <abbrev xmlns:xlink="http://www.w3.org/1999/xlink" xlink:type="simple">A<def><p> = epigynal atrium</p></def></abbrev>; <abbrev xmlns:xlink="http://www.w3.org/1999/xlink" xlink:type="simple">CD<def><p> = copulatory duct</p></def></abbrev>; <abbrev xmlns:xlink="http://www.w3.org/1999/xlink" xlink:type="simple">ES<def><p> = epigynal scape</p></def></abbrev>; <abbrev xmlns:xlink="http://www.w3.org/1999/xlink" xlink:type="simple">FD<def><p> = fertilization duct</p></def></abbrev>; <abbrev xmlns:xlink="http://www.w3.org/1999/xlink" xlink:type="simple">R<def><p> = receptacle</p></def></abbrev>. Scale bars: Equal for <bold>D</bold> and <bold>E</bold>.</p></caption><graphic xmlns:xlink="http://www.w3.org/1999/xlink" xlink:href="zookeys-601-075-g002.jpg" position="float" orientation="portrait" xlink:type="simple" id="oo_94027.jpg"/></fig></tp:treatment-sec><tp:treatment-sec sec-type="Composition"><title>Composition.</title><p>Thirteen <italic><tp:taxon-name><tp:taxon-name-part taxon-name-part-type="genus">Notiocoelotes</tp:taxon-name-part></tp:taxon-name></italic> species are currently known: <italic><tp:taxon-name><tp:taxon-name-part taxon-name-part-type="genus">Notiocoelotes</tp:taxon-name-part> <tp:taxon-name-part taxon-name-part-type="species">laosensis</tp:taxon-name-part></tp:taxon-name></italic> (♀) from Laos; <italic><tp:taxon-name><tp:taxon-name-part taxon-name-part-type="genus">Notiocoelotes</tp:taxon-name-part> <tp:taxon-name-part taxon-name-part-type="species">parvitriangulus</tp:taxon-name-part></tp:taxon-name></italic> Liu, Li &amp; Pham, 2010 (♀), <italic><tp:taxon-name><tp:taxon-name-part taxon-name-part-type="genus">Notiocoelotes</tp:taxon-name-part> <tp:taxon-name-part taxon-name-part-type="species">pseudovietnamensis</tp:taxon-name-part></tp:taxon-name></italic> Liu, Li &amp; Pham, 2010 (♂♀) and <italic><tp:taxon-name><tp:taxon-name-part taxon-name-part-type="genus">Notiocoelotes</tp:taxon-name-part> <tp:taxon-name-part taxon-name-part-type="species">vietnamensis</tp:taxon-name-part></tp:taxon-name></italic> (♂♀) from Vietnam; <italic><tp:taxon-name><tp:taxon-name-part taxon-name-part-type="genus">Notiocoelotes</tp:taxon-name-part> <tp:taxon-name-part taxon-name-part-type="species">sparus</tp:taxon-name-part></tp:taxon-name></italic> (♂) from Thailand; <italic><tp:taxon-name><tp:taxon-name-part taxon-name-part-type="genus">Notiocoelotes</tp:taxon-name-part> <tp:taxon-name-part taxon-name-part-type="species">lingulatus</tp:taxon-name-part></tp:taxon-name></italic> (♀), <italic><tp:taxon-name><tp:taxon-name-part taxon-name-part-type="genus">Notiocoelotes</tp:taxon-name-part> <tp:taxon-name-part taxon-name-part-type="species">membranaceus</tp:taxon-name-part></tp:taxon-name></italic> (♂), <italic><tp:taxon-name><tp:taxon-name-part taxon-name-part-type="genus">Notiocoelotes</tp:taxon-name-part> <tp:taxon-name-part taxon-name-part-type="species">orbiculatus</tp:taxon-name-part></tp:taxon-name></italic> Liu &amp; Li, 2010 (♂♀), <italic><tp:taxon-name><tp:taxon-name-part taxon-name-part-type="genus">Notiocoelotes</tp:taxon-name-part> <tp:taxon-name-part taxon-name-part-type="species">palinitropus</tp:taxon-name-part></tp:taxon-name></italic> (♂♀), <italic><tp:taxon-name><tp:taxon-name-part taxon-name-part-type="genus">Notiocoelotes</tp:taxon-name-part> <tp:taxon-name-part taxon-name-part-type="species">pseudolingulatus</tp:taxon-name-part></tp:taxon-name></italic> Liu &amp; Li, 2010 (♂♀), and <italic><tp:taxon-name><tp:taxon-name-part taxon-name-part-type="genus">Notiocoelotes</tp:taxon-name-part> <tp:taxon-name-part taxon-name-part-type="species">spirellus</tp:taxon-name-part></tp:taxon-name></italic> Liu &amp; Li, 2010 (♂♀) from Hainan, China (<xref ref-type="bibr" rid="B12">World Spider Catalog 2016</xref>), and two new species described in this paper: <italic><tp:taxon-name><tp:taxon-name-part taxon-name-part-type="genus">Notiocoelotes</tp:taxon-name-part> <tp:taxon-name-part taxon-name-part-type="species">maoganensis</tp:taxon-name-part></tp:taxon-name></italic> sp. n. (♂♀), <italic><tp:taxon-name><tp:taxon-name-part taxon-name-part-type="genus">Notiocoelotes</tp:taxon-name-part> <tp:taxon-name-part taxon-name-part-type="species">qiongzhongensis</tp:taxon-name-part></tp:taxon-name></italic> sp. n. (♂♀) from Hainan.</p></tp:treatment-sec><ref-list><ref id="B9"><mixed-citation xmlns:xlink="http://www.w3.org/1999/xlink" xlink:type="simple">
          <person-group><name name-style="western"><surname>Wang</surname><given-names>XP</given-names></name><name name-style="western"><surname>Xu</surname><given-names>X</given-names></name><name name-style="western"><surname>Li</surname><given-names>S</given-names></name></person-group> (<year>2008</year>) <article-title><italic><tp:taxon-name><tp:taxon-name-part taxon-name-part-type="genus">Notiocoelotes</tp:taxon-name-part></tp:taxon-name></italic>, a new genus of the spider subfamily <tp:taxon-name><tp:taxon-name-part taxon-name-part-type="subfamily">Coelotinae</tp:taxon-name-part></tp:taxon-name> from Southeast Asia (<tp:taxon-name><tp:taxon-name-part taxon-name-part-type="order">Araneae</tp:taxon-name-part></tp:taxon-name>, <tp:taxon-name><tp:taxon-name-part taxon-name-part-type="family">Amaurobiidae</tp:taxon-name-part></tp:taxon-name>).</article-title> <source>Zootaxa</source> <volume>1853</volume>: <fpage>1</fpage>–<lpage>17</lpage>.</mixed-citation></ref><ref id="B12"><mixed-citation xmlns:xlink="http://www.w3.org/1999/xlink" xlink:type="simple">
          <institution xlink:type="simple">World Spider Catalog</institution> (<year>2016</year>) <source>World Spider Catalog</source>. <publisher-name>Natural History Museum Bern</publisher-name>. <ext-link xlink:type="simple" ext-link-type="uri" xlink:href="http://wsc.nmbe.ch">http://wsc.nmbe.ch</ext-link> [<comment>version 17.0</comment> <date-in-citation content-type="access-date">accessed on March 16, 2016</date-in-citation>]</mixed-citation></ref></ref-list></tp:taxon-treatment>
