# Supplementary material for: A further study of the spider genus Notiocoelotes (Araneae, Agelenidae) from Hainan Island, China
Source: Zookeys. 2016 Jun 29;(601):75–87. doi: 10.3897/zookeys.601.7698 (PMC4978080; doi:10.3897/zookeys.601.7698)
Supplement: XML Treatment for Notiocoelotes maoganensis [file zookeys.601.7698-treatment2.xml]

<!DOCTYPE tp:taxon-treatment
  PUBLIC "-//TaxonX//DTD Taxonomic Treatment Publishing DTD v0 20100105//EN" "tax-treatment-NSO.dtd">
<tp:taxon-treatment xmlns:tp="http://www.plazi.org/taxpub"><tp:treatment-meta><kwd-group><label>Taxon classification</label><kwd><named-content content-type="kingdom">Animalia</named-content></kwd><kwd><named-content content-type="order">Araneae</named-content></kwd><kwd><named-content content-type="family">Agelenidae</named-content></kwd></kwd-group><mixed-citation publication-type="journal"><person-group><name><surname>Zhang</surname><given-names>Xiaoqing</given-names></name><name><surname>Zhao</surname><given-names>Zhe</given-names></name><name><surname>Zheng</surname><given-names>Guo</given-names></name><name><surname>Li</surname><given-names>Shuqiang</given-names></name></person-group><article-title>A further study of the spider genus <italic><tp:taxon-name><tp:taxon-name-part taxon-name-part-type="genus">Notiocoelotes</tp:taxon-name-part></tp:taxon-name></italic> (<tp:taxon-name><tp:taxon-name-part taxon-name-part-type="order">Araneae</tp:taxon-name-part></tp:taxon-name>, <tp:taxon-name><tp:taxon-name-part taxon-name-part-type="family">Agelenidae</tp:taxon-name-part></tp:taxon-name>) from Hainan Island, China</article-title><source>Zookeys</source><day>29</day><month>6</month><year>2016</year><volume>2016</volume><issue>601</issue><fpage>75</fpage><lpage>87</lpage><pub-id pub-id-type="doi">10.3897/zookeys.601.7698</pub-id></mixed-citation></tp:treatment-meta><tp:nomenclature><tp:taxon-name>
              <tp:taxon-name-part taxon-name-part-type="genus">Notiocoelotes</tp:taxon-name-part>
              <tp:taxon-name-part taxon-name-part-type="species">maoganensis</tp:taxon-name-part>
              <object-id xmlns:xlink="http://www.w3.org/1999/xlink" content-type="zoobank" xlink:type="simple">http://zoobank.org/77DC1620-6C90-4167-BA47-CE30A39BF135</object-id>
            </tp:taxon-name><tp:taxon-authority>Zhao &amp; Li</tp:taxon-authority><tp:taxon-status xmlns:xlink="http://www.w3.org/1999/xlink" xlink:type="simple">sp. n.</tp:taxon-status><xref ref-type="fig" rid="F1">Figs 1</xref><xref ref-type="fig" rid="F2">, 2</xref><xref ref-type="fig" rid="F7">, 7</xref></tp:nomenclature><tp:treatment-sec sec-type="type material"><title>Type material.</title><p>
              <bold>Holotype</bold> ♂: China: Hainan: Baoting County: Maogan Village, Xiananshilin Cave, <named-content xmlns:xlink="http://www.w3.org/1999/xlink" content-type="dwc:verbatimCoordinates" xlink:type="simple"><named-content content-type="geo-json" specific-use="{&#34;type&#34;:&#34;Point&#34;,&#34;coordinates&#34;:[109.426944,18.597778]}" xlink:type="simple">N18°35'52", E109°25'37"</named-content></named-content>, 616 m, 26.VI.2014, F. Li &amp; X. Wang. <bold>Paratype</bold>: 1♀, same data as holotype.</p></tp:treatment-sec><tp:treatment-sec sec-type="etymology"><title>Etymology.</title><p>The specific name refers to the type locality; adjective.</p></tp:treatment-sec><tp:treatment-sec sec-type="diagnosis"><title>Diagnosis.</title><p>The male of <italic><tp:taxon-name><tp:taxon-name-part taxon-name-part-type="genus">Notiocoelotes</tp:taxon-name-part> <tp:taxon-name-part taxon-name-part-type="species">maoganensis</tp:taxon-name-part></tp:taxon-name></italic> sp. n. can be easily distinguished from all other <italic><tp:taxon-name><tp:taxon-name-part taxon-name-part-type="genus">Notiocoelotes</tp:taxon-name-part></tp:taxon-name></italic> species, except <italic><tp:taxon-name><tp:taxon-name-part taxon-name-part-type="genus">Notiocoelotes</tp:taxon-name-part> <tp:taxon-name-part taxon-name-part-type="species">palinitropus</tp:taxon-name-part></tp:taxon-name></italic>, by having a semi-circular conductor. From <italic><tp:taxon-name><tp:taxon-name-part taxon-name-part-type="genus">Notiocoelotes</tp:taxon-name-part> <tp:taxon-name-part taxon-name-part-type="species">palinitropus</tp:taxon-name-part></tp:taxon-name></italic>, the male of the new species can be distinguished by the short cymbial furrow about 1/3 of cymbial length (while <italic><tp:taxon-name><tp:taxon-name-part taxon-name-part-type="genus">Notiocoelotes</tp:taxon-name-part> <tp:taxon-name-part taxon-name-part-type="species">palinitropus</tp:taxon-name-part></tp:taxon-name></italic> male has a long cymbial furrow, about 0.5 times as long as cymbial length) (cf. Fig. <xref ref-type="fig" rid="F1">1A–C</xref>; <xref ref-type="bibr" rid="B11">Zhu and Wang 1994</xref>: figs 19–21). The female of <italic><tp:taxon-name><tp:taxon-name-part taxon-name-part-type="genus">Notiocoelotes</tp:taxon-name-part> <tp:taxon-name-part taxon-name-part-type="species">maoganensis</tp:taxon-name-part></tp:taxon-name></italic> sp. n. can be easily distinguished from all the other <italic><tp:taxon-name><tp:taxon-name-part taxon-name-part-type="genus">Notiocoelotes</tp:taxon-name-part></tp:taxon-name></italic> species, except <italic><tp:taxon-name><tp:taxon-name-part taxon-name-part-type="genus">Notiocoelotes</tp:taxon-name-part> <tp:taxon-name-part taxon-name-part-type="species">palinitropus</tp:taxon-name-part></tp:taxon-name></italic>, by the almost rectangular atrium. From <italic><tp:taxon-name><tp:taxon-name-part taxon-name-part-type="genus">Notiocoelotes</tp:taxon-name-part> <tp:taxon-name-part taxon-name-part-type="species">palinitropus</tp:taxon-name-part></tp:taxon-name></italic>, the female of the new species can be distinguished by a broad atrium, about two times as long as wide (while <italic><tp:taxon-name><tp:taxon-name-part taxon-name-part-type="genus">Notiocoelotes</tp:taxon-name-part> <tp:taxon-name-part taxon-name-part-type="species">palinitropus</tp:taxon-name-part></tp:taxon-name></italic> female has a narrow atrium, about three times as long as wide) (cf. Fig. <xref ref-type="fig" rid="F2">2A–B</xref>; <xref ref-type="bibr" rid="B6">Liu and Li 2010</xref>: fig. 9B).</p></tp:treatment-sec><tp:treatment-sec sec-type="description"><title>Description.</title><p>
              <bold>Male (holotype)</bold>: Total length 8.60. Carapace 4.75 long, 3.50 wide. Abdomen 3.85 long, 2.75 wide. Eye sizes and interdistances: <abbrev xmlns:xlink="http://www.w3.org/1999/xlink" xlink:title="anterior median eye" xlink:type="simple">AME</abbrev> 0.20, <abbrev xmlns:xlink="http://www.w3.org/1999/xlink" xlink:title="anterior lateral eye" xlink:type="simple">ALE</abbrev> 0.23, <abbrev xmlns:xlink="http://www.w3.org/1999/xlink" xlink:title="posterior median eye" xlink:type="simple">PME</abbrev> 0.25, <abbrev xmlns:xlink="http://www.w3.org/1999/xlink" xlink:title="posterior lateral eye" xlink:type="simple">PLE</abbrev> 0.25; <abbrev xmlns:xlink="http://www.w3.org/1999/xlink" xlink:title="distance between AME and AME" xlink:type="simple">AME-AME</abbrev> 0.08, <abbrev xmlns:xlink="http://www.w3.org/1999/xlink" xlink:title="distance between AME and ALE" xlink:type="simple">AME-ALE</abbrev> 0.02, <abbrev xmlns:xlink="http://www.w3.org/1999/xlink" xlink:title="distance between PME and PME" xlink:type="simple">PME-PME</abbrev> 0.08, <abbrev xmlns:xlink="http://www.w3.org/1999/xlink" xlink:title="distance between PME and PLE" xlink:type="simple">PME-PLE</abbrev> 0.10. Leg measurements: I: 21.15 (5.75, 6.00, 5.50, 3.90); II: 18.00 (5.50, 5.25, 4.50, 2.75); III: 17.00 (5.00, 5.00, 4.75, 2.25); IV: 22.35 (6.25, 6.70, 6.50, 2.90). Carapace yellowish, the radial grooves indistinct, with the nearly lip-shaped dark pattern, sternum yellowish, about almond-shaped. Abdomen brownish, with yellow and transversal spots, nearly oval-shaped. Legs yellowish, with black annulations. Palp: tibia long, <!--PageBreak--><!--PageBreak-->about 1/3 of cymbial length; <abbrev xmlns:xlink="http://www.w3.org/1999/xlink" xlink:title="retroventral tibial apophysis" xlink:type="simple">RTA</abbrev> small, 1/3 of tibial length; <abbrev xmlns:xlink="http://www.w3.org/1999/xlink" xlink:title="lateral tibial apophysis" xlink:type="simple">LTA</abbrev> divided into two parts, most crescent-shaped and about 1/2 length of <abbrev xmlns:xlink="http://www.w3.org/1999/xlink" xlink:title="retroventral tibial apophysis" xlink:type="simple">RTA</abbrev>; conductor long, with one loop; embolus beginning at 6:30 o’clock position, with the triangular base, about 1/3 width of tibia (Fig. <xref ref-type="fig" rid="F1">1A–C</xref>).</p><p>
              <bold>Female (paratype)</bold>: Total length 8.75. Carapace 4.25 long, 3.50 wide. Abdomen 4.50 long, 3.00 wide. Eye sizes and interdistances: <abbrev xmlns:xlink="http://www.w3.org/1999/xlink" xlink:title="anterior median eye" xlink:type="simple">AME</abbrev> 0.20, <abbrev xmlns:xlink="http://www.w3.org/1999/xlink" xlink:title="anterior lateral eye" xlink:type="simple">ALE</abbrev> 0.28, <abbrev xmlns:xlink="http://www.w3.org/1999/xlink" xlink:title="posterior median eye" xlink:type="simple">PME</abbrev> 0.25, <abbrev xmlns:xlink="http://www.w3.org/1999/xlink" xlink:title="posterior lateral eye" xlink:type="simple">PLE</abbrev> 0.25; <abbrev xmlns:xlink="http://www.w3.org/1999/xlink" xlink:title="distance between AME and AME" xlink:type="simple">AME-AME</abbrev> 0.05, <abbrev xmlns:xlink="http://www.w3.org/1999/xlink" xlink:title="distance between AME and ALE" xlink:type="simple">AME-ALE</abbrev> 0.01, <abbrev xmlns:xlink="http://www.w3.org/1999/xlink" xlink:title="distance between PME and PME" xlink:type="simple">PME-PME</abbrev> 0.08, <abbrev xmlns:xlink="http://www.w3.org/1999/xlink" xlink:title="distance between PME and PLE" xlink:type="simple">PME-PLE</abbrev> 0.10. Leg measurements: I: 16.50 (4.75, 5.00, 4.00, 2.75); II: 14.25 (4.25, 4.50, 3.50, 2.00); III: 13.10 (4.00, 4.10, 3.25, 1.75); IV: 17.65 (5.15, 5.75, 4.50, 2.25). Carapace beige, with grey lateral margins; sternum nearly almond-shaped, light brown, with wide yellow median band. Abdomen grey-brown, nearly oval-shaped, with beige herringbone pattern. Legs yellowish, with black annulations. Epigyne: atrium elongated, with distinct septum, about two times as long as wide, posterior broaden; copulatory ducts covering anterior parts of receptacles, about 1.2 times as long as wide; receptacles narrow, about 2.5 times as long as wide; copulatory openings distinct (Fig. <xref ref-type="fig" rid="F2">2A–B</xref>).</p></tp:treatment-sec><tp:treatment-sec sec-type="distribution"><title>Distribution.</title><p>Known only from the type locality (Fig. <xref ref-type="fig" rid="F7">7</xref>).</p></tp:treatment-sec><tp:treatment-sec><!--Section generated to contain objects referenced in tp:taxon-treatment.--><fig id="F1" position="float" orientation="portrait"><label>Figure 1.</label><caption><p>Left palp of <italic><tp:taxon-name><tp:taxon-name-part taxon-name-part-type="genus">Notiocoelotes</tp:taxon-name-part> <tp:taxon-name-part taxon-name-part-type="species">maoganensis</tp:taxon-name-part></tp:taxon-name></italic> sp. n., holotype. <bold>A</bold> Prolateral view <bold>B</bold> Ventral view <bold>C</bold> Retrolateral view. <abbrev xmlns:xlink="http://www.w3.org/1999/xlink" xlink:type="simple">CF<def><p> = cymbial furrow</p></def></abbrev>; <abbrev xmlns:xlink="http://www.w3.org/1999/xlink" xlink:type="simple">CL<def><p> = conductor lamella</p></def></abbrev>; <abbrev xmlns:xlink="http://www.w3.org/1999/xlink" xlink:type="simple">CO<def><p> = conductor</p></def></abbrev>; <abbrev xmlns:xlink="http://www.w3.org/1999/xlink" xlink:type="simple">E<def><p> = embolus</p></def></abbrev>; <abbrev xmlns:xlink="http://www.w3.org/1999/xlink" xlink:type="simple">EB<def><p> = embolic base</p></def></abbrev>; <abbrev xmlns:xlink="http://www.w3.org/1999/xlink" xlink:type="simple">LTA<def><p> = lateral tibial apophysis</p></def></abbrev>; <abbrev xmlns:xlink="http://www.w3.org/1999/xlink" xlink:type="simple">RTA<def><p> = retroventral tibial apophysis</p></def></abbrev>; <abbrev xmlns:xlink="http://www.w3.org/1999/xlink" xlink:type="simple">ST<def><p> = subtegulum</p></def></abbrev>; <abbrev xmlns:xlink="http://www.w3.org/1999/xlink" xlink:type="simple">T<def><p> = tegulum</p></def></abbrev>. Scale bar: Equal for <bold>A, B</bold> and <bold>C</bold>.</p></caption><graphic xmlns:xlink="http://www.w3.org/1999/xlink" xlink:href="zookeys-601-075-g001.jpg" position="float" orientation="portrait" xlink:type="simple" id="oo_94026.jpg"/></fig><fig id="F2" position="float" orientation="portrait"><label>Figure 2.</label><caption><p>Epigyne and habitus of <italic><tp:taxon-name><tp:taxon-name-part taxon-name-part-type="genus">Notiocoelotes</tp:taxon-name-part> <tp:taxon-name-part taxon-name-part-type="species">maoganensis</tp:taxon-name-part></tp:taxon-name></italic> sp. n. <bold>A</bold> Epigyne, ventral view <bold>B</bold> Vulva, dorsal view <bold>C</bold> Male habitus, dorsal view <bold>D</bold> Female habitus, dorsal view <bold>E</bold> Female habitus, ventral view. <abbrev xmlns:xlink="http://www.w3.org/1999/xlink" xlink:type="simple">A<def><p> = epigynal atrium</p></def></abbrev>; <abbrev xmlns:xlink="http://www.w3.org/1999/xlink" xlink:type="simple">CD<def><p> = copulatory duct</p></def></abbrev>; <abbrev xmlns:xlink="http://www.w3.org/1999/xlink" xlink:type="simple">ES<def><p> = epigynal scape</p></def></abbrev>; <abbrev xmlns:xlink="http://www.w3.org/1999/xlink" xlink:type="simple">FD<def><p> = fertilization duct</p></def></abbrev>; <abbrev xmlns:xlink="http://www.w3.org/1999/xlink" xlink:type="simple">R<def><p> = receptacle</p></def></abbrev>. Scale bars: Equal for <bold>D</bold> and <bold>E</bold>.</p></caption><graphic xmlns:xlink="http://www.w3.org/1999/xlink" xlink:href="zookeys-601-075-g002.jpg" position="float" orientation="portrait" xlink:type="simple" id="oo_94027.jpg"/></fig><fig id="F7" position="float" orientation="portrait"><label>Figure 7.</label><caption><p>Localities of <italic><tp:taxon-name><tp:taxon-name-part taxon-name-part-type="genus">Notiocoelotes</tp:taxon-name-part></tp:taxon-name></italic> species from Hainan. <bold>1</bold> <italic><tp:taxon-name><tp:taxon-name-part taxon-name-part-type="genus">Notiocoelotes</tp:taxon-name-part> <tp:taxon-name-part taxon-name-part-type="species">lingulatus</tp:taxon-name-part></tp:taxon-name></italic> <bold>2</bold> <italic><tp:taxon-name><tp:taxon-name-part taxon-name-part-type="genus">Notiocoelotes</tp:taxon-name-part> <tp:taxon-name-part taxon-name-part-type="species">maoganensis</tp:taxon-name-part></tp:taxon-name></italic> sp. n. <bold>3</bold> <italic><tp:taxon-name><tp:taxon-name-part taxon-name-part-type="genus">Notiocoelotes</tp:taxon-name-part> <tp:taxon-name-part taxon-name-part-type="species">membranaceus</tp:taxon-name-part></tp:taxon-name></italic> <bold>4</bold> <italic><tp:taxon-name><tp:taxon-name-part taxon-name-part-type="genus">Notiocoelotes</tp:taxon-name-part> <tp:taxon-name-part taxon-name-part-type="species">orbiculatus</tp:taxon-name-part></tp:taxon-name></italic> <bold>5</bold> <italic><tp:taxon-name><tp:taxon-name-part taxon-name-part-type="genus">Notiocoelotes</tp:taxon-name-part> <tp:taxon-name-part taxon-name-part-type="species">palinitropus</tp:taxon-name-part></tp:taxon-name></italic> <bold>6</bold> <italic><tp:taxon-name><tp:taxon-name-part taxon-name-part-type="genus">Notiocoelotes</tp:taxon-name-part> <tp:taxon-name-part taxon-name-part-type="species">pseudolingulatus</tp:taxon-name-part></tp:taxon-name></italic> <bold>7</bold> <italic><tp:taxon-name><tp:taxon-name-part taxon-name-part-type="genus">Notiocoelotes</tp:taxon-name-part> <tp:taxon-name-part taxon-name-part-type="species">qiongzhongensis</tp:taxon-name-part></tp:taxon-name></italic> sp. n. <bold>8</bold> <italic><tp:taxon-name><tp:taxon-name-part taxon-name-part-type="genus">Notiocoelotes</tp:taxon-name-part> <tp:taxon-name-part taxon-name-part-type="species">spirellus</tp:taxon-name-part></tp:taxon-name></italic>.</p></caption><graphic xmlns:xlink="http://www.w3.org/1999/xlink" xlink:href="zookeys-601-075-g007.jpg" position="float" orientation="portrait" xlink:type="simple" id="oo_94032.jpg"/></fig></tp:treatment-sec><ref-list><ref id="B11"><mixed-citation xmlns:xlink="http://www.w3.org/1999/xlink" xlink:type="simple">
          <person-group><name name-style="western"><surname>Zhu</surname><given-names>CD</given-names></name><name name-style="western"><surname>Wang</surname><given-names>JF</given-names></name></person-group> (<year>1994</year>) <article-title>Seven new species of the genus <italic><tp:taxon-name><tp:taxon-name-part taxon-name-part-type="genus">Coelotes</tp:taxon-name-part></tp:taxon-name></italic> from China (<tp:taxon-name><tp:taxon-name-part taxon-name-part-type="order">Araneae</tp:taxon-name-part></tp:taxon-name>: <tp:taxon-name><tp:taxon-name-part taxon-name-part-type="family">Agelenidae</tp:taxon-name-part></tp:taxon-name>).</article-title> <source>Acta Zootaxonomica Sinica</source> <volume>19</volume>: <fpage>37</fpage>–<lpage>45</lpage>.</mixed-citation></ref><ref id="B6"><mixed-citation xmlns:xlink="http://www.w3.org/1999/xlink" xlink:type="simple">
          <person-group><name name-style="western"><surname>Liu</surname><given-names>J</given-names></name><name name-style="western"><surname>Li</surname><given-names>S</given-names></name></person-group> (<year>2010</year>) <article-title>The <italic><tp:taxon-name><tp:taxon-name-part taxon-name-part-type="genus">Notiocoelotes</tp:taxon-name-part></tp:taxon-name></italic> spiders (<tp:taxon-name><tp:taxon-name-part taxon-name-part-type="order">Araneae</tp:taxon-name-part></tp:taxon-name>: <tp:taxon-name><tp:taxon-name-part taxon-name-part-type="family">Agelenidae</tp:taxon-name-part></tp:taxon-name>) from Hainan Island, China.</article-title> <source>Zootaxa</source> <volume>2561</volume>: <fpage>30</fpage>–<lpage>48</lpage>.</mixed-citation></ref></ref-list></tp:taxon-treatment>
