# Supplementary material for: A further study of the spider genus Notiocoelotes (Araneae, Agelenidae) from Hainan Island, China
Source: Zookeys. 2016 Jun 29;(601):75–87. doi: 10.3897/zookeys.601.7698 (PMC4978080; doi:10.3897/zookeys.601.7698)
Supplement: XML Treatment for Notiocoelotes membranaceus [file zookeys.601.7698-treatment3.xml]

<!DOCTYPE tp:taxon-treatment
  PUBLIC "-//TaxonX//DTD Taxonomic Treatment Publishing DTD v0 20100105//EN" "tax-treatment-NSO.dtd">
<tp:taxon-treatment xmlns:tp="http://www.plazi.org/taxpub"><tp:treatment-meta><kwd-group><label>Taxon classification</label><kwd><named-content content-type="kingdom">Animalia</named-content></kwd><kwd><named-content content-type="order">Araneae</named-content></kwd><kwd><named-content content-type="family">Agelenidae</named-content></kwd></kwd-group><mixed-citation publication-type="journal"><person-group><name><surname>Zhang</surname><given-names>Xiaoqing</given-names></name><name><surname>Zhao</surname><given-names>Zhe</given-names></name><name><surname>Zheng</surname><given-names>Guo</given-names></name><name><surname>Li</surname><given-names>Shuqiang</given-names></name></person-group><article-title>A further study of the spider genus <italic><tp:taxon-name><tp:taxon-name-part taxon-name-part-type="genus">Notiocoelotes</tp:taxon-name-part></tp:taxon-name></italic> (<tp:taxon-name><tp:taxon-name-part taxon-name-part-type="order">Araneae</tp:taxon-name-part></tp:taxon-name>, <tp:taxon-name><tp:taxon-name-part taxon-name-part-type="family">Agelenidae</tp:taxon-name-part></tp:taxon-name>) from Hainan Island, China</article-title><source>Zookeys</source><day>29</day><month>6</month><year>2016</year><volume>2016</volume><issue>601</issue><fpage>75</fpage><lpage>87</lpage><pub-id pub-id-type="doi">10.3897/zookeys.601.7698</pub-id></mixed-citation></tp:treatment-meta><tp:nomenclature><tp:taxon-name>
              <tp:taxon-name-part taxon-name-part-type="genus">Notiocoelotes</tp:taxon-name-part>
              <tp:taxon-name-part taxon-name-part-type="species">membranaceus</tp:taxon-name-part>
            </tp:taxon-name><tp:taxon-authority>Liu &amp; Li, 2010</tp:taxon-authority><xref ref-type="fig" rid="F3">Figs 3</xref><xref ref-type="fig" rid="F4">, 4</xref><xref ref-type="fig" rid="F7">, 7</xref><!--PageBreak--><tp:nomenclature-citation-list><tp:nomenclature-citation><tp:taxon-name>
                  <tp:taxon-name-part taxon-name-part-type="genus">Notiocoelotes</tp:taxon-name-part> <tp:taxon-name-part taxon-name-part-type="species">membranaceus</tp:taxon-name-part></tp:taxon-name><comment>Liu &amp; Li, 2010: 33, figs 2A–C, 3A–D (♂).</comment></tp:nomenclature-citation></tp:nomenclature-citation-list></tp:nomenclature><tp:treatment-sec sec-type="type material"><title>Type material.</title><p>
              <bold>Holotype</bold> ♂: China: Hainan: Qiongzhong County: Mt. Limushan Nature Reserve, 13 August 2007, S. Li, C. Wang, L. Lin &amp; J. Xu leg.</p></tp:treatment-sec><tp:treatment-sec sec-type="material"><title>Other material examined.</title><p>3♀3♂: China: Hainan: Qiongzhong County: Mt. Limushan Nature Reserve, Binlang Lake, <named-content xmlns:xlink="http://www.w3.org/1999/xlink" content-type="dwc:verbatimCoordinates" xlink:type="simple"><named-content content-type="geo-json" specific-use="{&#34;type&#34;:&#34;Point&#34;,&#34;coordinates&#34;:[109.729167,19.199722]}" xlink:type="simple">N19°11'59", E109°43'45"</named-content></named-content>, 576 m, 4.XII.2015, X. Zhang &amp; Z. Chen; 2♀, China: Hainan: Qiongzhong County: Mt. Limushan, <named-content xmlns:xlink="http://www.w3.org/1999/xlink" content-type="dwc:verbatimCoordinates" xlink:type="simple"><named-content content-type="geo-json" specific-use="{&#34;type&#34;:&#34;Point&#34;,&#34;coordinates&#34;:[109.755278,19.181111]}" xlink:type="simple">N19°10'52", E109°45'19"</named-content></named-content>, 962 m, 2.V.2011, Y. Zhou.</p></tp:treatment-sec><tp:treatment-sec sec-type="diagnosis"><title>Diagnosis.</title><p>The female of <italic><tp:taxon-name><tp:taxon-name-part taxon-name-part-type="genus">Notiocoelotes</tp:taxon-name-part> <tp:taxon-name-part taxon-name-part-type="species">membranaceus</tp:taxon-name-part></tp:taxon-name></italic> can be distinguished from all the other <italic><tp:taxon-name><tp:taxon-name-part taxon-name-part-type="genus">Notiocoelotes</tp:taxon-name-part></tp:taxon-name></italic>, except <italic><tp:taxon-name><tp:taxon-name-part taxon-name-part-type="genus">Notiocoelotes</tp:taxon-name-part> <tp:taxon-name-part taxon-name-part-type="species">orbiculatus</tp:taxon-name-part></tp:taxon-name></italic>, by the almost oval atrium. From <italic><tp:taxon-name><tp:taxon-name-part taxon-name-part-type="genus">Notiocoelotes</tp:taxon-name-part> <tp:taxon-name-part taxon-name-part-type="species">orbiculatus</tp:taxon-name-part></tp:taxon-name></italic>, the new species can be distinguished by the egg-shaped receptacles (while <italic><tp:taxon-name><tp:taxon-name-part taxon-name-part-type="genus">Notiocoelotes</tp:taxon-name-part> <tp:taxon-name-part taxon-name-part-type="species">orbiculatus</tp:taxon-name-part></tp:taxon-name></italic> has globular and widely separated receptacles) (cf. Fig. <xref ref-type="fig" rid="F4">4A–B</xref>; <xref ref-type="bibr" rid="B6">Liu and Li 2010</xref>: fig. 7B).</p></tp:treatment-sec><tp:treatment-sec sec-type="description"><title>Description.</title><p>
              <bold>Male</bold>: described in detail by <xref ref-type="bibr" rid="B6">Liu and Li (2010</xref>: fig. 2A–C) (Fig. <xref ref-type="fig" rid="F3">3A–C</xref>).</p><fig id="F3" position="float" orientation="portrait"><label>Figure 3.</label><caption><p>Left palp of <italic><tp:taxon-name><tp:taxon-name-part taxon-name-part-type="genus">Notiocoelotes</tp:taxon-name-part> <tp:taxon-name-part taxon-name-part-type="species">membranaceus</tp:taxon-name-part></tp:taxon-name></italic>, specimen from Hainan. <bold>A</bold> Prolateral view <bold>B</bold> Ventral view <bold>C</bold> Retrolateral view. <abbrev xmlns:xlink="http://www.w3.org/1999/xlink" xlink:type="simple">CF<def><p> = cymbial furrow</p></def></abbrev>; <abbrev xmlns:xlink="http://www.w3.org/1999/xlink" xlink:type="simple">CO<def><p> = conductor</p></def></abbrev>; <abbrev xmlns:xlink="http://www.w3.org/1999/xlink" xlink:type="simple">E<def><p> = embolus</p></def></abbrev>; <abbrev xmlns:xlink="http://www.w3.org/1999/xlink" xlink:type="simple">EB<def><p> = embolic base</p></def></abbrev>; <abbrev xmlns:xlink="http://www.w3.org/1999/xlink" xlink:type="simple">LTA<def><p> = lateral tibial apophysis</p></def></abbrev>; <abbrev xmlns:xlink="http://www.w3.org/1999/xlink" xlink:type="simple">RTA<def><p> = retroventral tibial apophysis</p></def></abbrev>; <abbrev xmlns:xlink="http://www.w3.org/1999/xlink" xlink:type="simple">ST<def><p> = subtegulum</p></def></abbrev>; <abbrev xmlns:xlink="http://www.w3.org/1999/xlink" xlink:type="simple">T<def><p> = tegulum</p></def></abbrev>. Scale bar: Equal for <bold>A, B</bold> and <bold>C</bold>.</p></caption><graphic xmlns:xlink="http://www.w3.org/1999/xlink" xlink:href="zookeys-601-075-g003.jpg" position="float" orientation="portrait" xlink:type="simple" id="oo_94028.jpg"/></fig><p>
              <bold>Female</bold>: Total length 4.75. Carapace 2.50 long, 1.75 wide. Abdomen 2.25 long, 1.75 wide. Eye sizes and interdistances: <abbrev xmlns:xlink="http://www.w3.org/1999/xlink" xlink:title="anterior median eye" xlink:type="simple">AME</abbrev> 0.08, <abbrev xmlns:xlink="http://www.w3.org/1999/xlink" xlink:title="anterior lateral eye" xlink:type="simple">ALE</abbrev> 0.15, <abbrev xmlns:xlink="http://www.w3.org/1999/xlink" xlink:title="posterior median eye" xlink:type="simple">PME</abbrev> 0.15, <abbrev xmlns:xlink="http://www.w3.org/1999/xlink" xlink:title="posterior lateral eye" xlink:type="simple">PLE</abbrev> 0.15; <abbrev xmlns:xlink="http://www.w3.org/1999/xlink" xlink:title="distance between AME and AME" xlink:type="simple">AME-AME</abbrev> 0.03, <abbrev xmlns:xlink="http://www.w3.org/1999/xlink" xlink:title="distance between AME and ALE" xlink:type="simple">AME-ALE</abbrev> 0.01, <abbrev xmlns:xlink="http://www.w3.org/1999/xlink" xlink:title="distance between PME and PME" xlink:type="simple">PME-PME</abbrev> 0.05, <abbrev xmlns:xlink="http://www.w3.org/1999/xlink" xlink:title="distance between PME and PLE" xlink:type="simple">PME-PLE</abbrev> 0.06. Leg measurements: I: 7.00 (2.05, 2.25, 1.60, 1.10); II: 6.10 (1.85, 1.90, 1.55, 0.80); III: 5.50 (1.70, 1.75, 1.30, 0.75); IV: 7.50 (2.25, 2.30, 2.00, 0.95). Carapace yellowish, with black dark lateral margins; sternum yellow, margins darker than median part. Abdomen yellowish-brown, with black and nearly chevrons-shaped stripes, nearly pineapple-shaped. Legs yellowish, with black annulations. Epigyne: atrium semicircular, about 1.5 times as long as wide, with distinct septum; <!--PageBreak-->epigynal scape wide; copulatory ducts long, about 0.9 times as long as receptacles, well sclerotized; receptacles long, about 1.5 times as long as wide; copulatory openings distinct (Fig. <xref ref-type="fig" rid="F4">4A–B</xref>).</p><fig id="F4" position="float" orientation="portrait"><label>Figure 4.</label><caption><p>Epigyne and habitus of <italic><tp:taxon-name><tp:taxon-name-part taxon-name-part-type="genus">Notiocoelotes</tp:taxon-name-part> <tp:taxon-name-part taxon-name-part-type="species">membranaceus</tp:taxon-name-part></tp:taxon-name></italic>, specimens from Hainan. <bold>A</bold> Epigyne, ventral view <bold>B</bold> Vulva, dorsal view <bold>C</bold> Male habitus, dorsal view <bold>D</bold> Female habitus, dorsal view <bold>E</bold> Female habitus, ventral view. <abbrev xmlns:xlink="http://www.w3.org/1999/xlink" xlink:type="simple">A<def><p> = epigynal atrium</p></def></abbrev>; <abbrev xmlns:xlink="http://www.w3.org/1999/xlink" xlink:type="simple">CD<def><p> = copulatory duct</p></def></abbrev>; <abbrev xmlns:xlink="http://www.w3.org/1999/xlink" xlink:type="simple">ES<def><p> = epigynal scape</p></def></abbrev>; <abbrev xmlns:xlink="http://www.w3.org/1999/xlink" xlink:type="simple">FD<def><p> = fertilization duct</p></def></abbrev>; <abbrev xmlns:xlink="http://www.w3.org/1999/xlink" xlink:type="simple">R<def><p> = receptacle</p></def></abbrev>. Scale bars: Equal for <bold>D</bold> and <bold>E</bold>.</p></caption><graphic xmlns:xlink="http://www.w3.org/1999/xlink" xlink:href="zookeys-601-075-g004.jpg" position="float" orientation="portrait" xlink:type="simple" id="oo_94029.jpg"/></fig></tp:treatment-sec><tp:treatment-sec sec-type="distribution"><title>Distribution.</title><p>China (Hainan) (Fig. <xref ref-type="fig" rid="F7">7</xref>).</p></tp:treatment-sec><tp:treatment-sec sec-type="remarks"><title>Remarks.</title><p>Female of this species is described for the first time. Although the shape of the palp and epigyne of <italic><tp:taxon-name><tp:taxon-name-part taxon-name-part-type="genus">Notiocoelotes</tp:taxon-name-part> <tp:taxon-name-part taxon-name-part-type="species">membranaceus</tp:taxon-name-part></tp:taxon-name></italic> are a little different from those of the type species of the genus <italic><tp:taxon-name><tp:taxon-name-part taxon-name-part-type="genus">Notiocoelotes</tp:taxon-name-part></tp:taxon-name></italic>, the taxonomic placement of this species is supported by the following two features. First, according to the molecular data (our <abbrev xmlns:xlink="http://www.w3.org/1999/xlink" xlink:title="cytochrome oxidase subunit I" xlink:type="simple">COI</abbrev> sequences, unpublished), <italic><tp:taxon-name><tp:taxon-name-part taxon-name-part-type="genus">Notiocoelotes</tp:taxon-name-part> <tp:taxon-name-part taxon-name-part-type="species">membranaceus</tp:taxon-name-part></tp:taxon-name></italic> is closely related to <italic><tp:taxon-name><tp:taxon-name-part taxon-name-part-type="genus">Notiocoelotes</tp:taxon-name-part> <tp:taxon-name-part taxon-name-part-type="species">orbiculatus</tp:taxon-name-part></tp:taxon-name></italic> and <italic><tp:taxon-name><tp:taxon-name-part taxon-name-part-type="genus">Notiocoelotes</tp:taxon-name-part> <tp:taxon-name-part taxon-name-part-type="species">qiongzhongensis</tp:taxon-name-part></tp:taxon-name></italic> sp. n. Second, the male of <italic><tp:taxon-name><tp:taxon-name-part taxon-name-part-type="genus">Notiocoelotes</tp:taxon-name-part> <tp:taxon-name-part taxon-name-part-type="species">membranaceus</tp:taxon-name-part></tp:taxon-name></italic> has a strongly bifurcated lateral tibial apophysis, characteristic for the males of all <italic><tp:taxon-name><tp:taxon-name-part taxon-name-part-type="genus">Notiocoelotes</tp:taxon-name-part></tp:taxon-name></italic> species; the female of <italic><tp:taxon-name><tp:taxon-name-part taxon-name-part-type="genus">Notiocoelotes</tp:taxon-name-part> <tp:taxon-name-part taxon-name-part-type="species">membranaceus</tp:taxon-name-part></tp:taxon-name></italic> has a tongue-shaped epigynal scape, characteristic for the females of all <italic><tp:taxon-name><tp:taxon-name-part taxon-name-part-type="genus">Notiocoelotes</tp:taxon-name-part></tp:taxon-name></italic> species.</p><!--PageBreak--><!--PageBreak--></tp:treatment-sec><tp:treatment-sec><!--Section generated to contain objects referenced in tp:taxon-treatment.--><fig id="F7" position="float" orientation="portrait"><label>Figure 7.</label><caption><p>Localities of <italic><tp:taxon-name><tp:taxon-name-part taxon-name-part-type="genus">Notiocoelotes</tp:taxon-name-part></tp:taxon-name></italic> species from Hainan. <bold>1</bold> <italic><tp:taxon-name><tp:taxon-name-part taxon-name-part-type="genus">Notiocoelotes</tp:taxon-name-part> <tp:taxon-name-part taxon-name-part-type="species">lingulatus</tp:taxon-name-part></tp:taxon-name></italic> <bold>2</bold> <italic><tp:taxon-name><tp:taxon-name-part taxon-name-part-type="genus">Notiocoelotes</tp:taxon-name-part> <tp:taxon-name-part taxon-name-part-type="species">maoganensis</tp:taxon-name-part></tp:taxon-name></italic> sp. n. <bold>3</bold> <italic><tp:taxon-name><tp:taxon-name-part taxon-name-part-type="genus">Notiocoelotes</tp:taxon-name-part> <tp:taxon-name-part taxon-name-part-type="species">membranaceus</tp:taxon-name-part></tp:taxon-name></italic> <bold>4</bold> <italic><tp:taxon-name><tp:taxon-name-part taxon-name-part-type="genus">Notiocoelotes</tp:taxon-name-part> <tp:taxon-name-part taxon-name-part-type="species">orbiculatus</tp:taxon-name-part></tp:taxon-name></italic> <bold>5</bold> <italic><tp:taxon-name><tp:taxon-name-part taxon-name-part-type="genus">Notiocoelotes</tp:taxon-name-part> <tp:taxon-name-part taxon-name-part-type="species">palinitropus</tp:taxon-name-part></tp:taxon-name></italic> <bold>6</bold> <italic><tp:taxon-name><tp:taxon-name-part taxon-name-part-type="genus">Notiocoelotes</tp:taxon-name-part> <tp:taxon-name-part taxon-name-part-type="species">pseudolingulatus</tp:taxon-name-part></tp:taxon-name></italic> <bold>7</bold> <italic><tp:taxon-name><tp:taxon-name-part taxon-name-part-type="genus">Notiocoelotes</tp:taxon-name-part> <tp:taxon-name-part taxon-name-part-type="species">qiongzhongensis</tp:taxon-name-part></tp:taxon-name></italic> sp. n. <bold>8</bold> <italic><tp:taxon-name><tp:taxon-name-part taxon-name-part-type="genus">Notiocoelotes</tp:taxon-name-part> <tp:taxon-name-part taxon-name-part-type="species">spirellus</tp:taxon-name-part></tp:taxon-name></italic>.</p></caption><graphic xmlns:xlink="http://www.w3.org/1999/xlink" xlink:href="zookeys-601-075-g007.jpg" position="float" orientation="portrait" xlink:type="simple" id="oo_94032.jpg"/></fig></tp:treatment-sec><ref-list><ref id="B6"><mixed-citation xmlns:xlink="http://www.w3.org/1999/xlink" xlink:type="simple">
          <person-group><name name-style="western"><surname>Liu</surname><given-names>J</given-names></name><name name-style="western"><surname>Li</surname><given-names>S</given-names></name></person-group> (<year>2010</year>) <article-title>The <italic><tp:taxon-name><tp:taxon-name-part taxon-name-part-type="genus">Notiocoelotes</tp:taxon-name-part></tp:taxon-name></italic> spiders (<tp:taxon-name><tp:taxon-name-part taxon-name-part-type="order">Araneae</tp:taxon-name-part></tp:taxon-name>: <tp:taxon-name><tp:taxon-name-part taxon-name-part-type="family">Agelenidae</tp:taxon-name-part></tp:taxon-name>) from Hainan Island, China.</article-title> <source>Zootaxa</source> <volume>2561</volume>: <fpage>30</fpage>–<lpage>48</lpage>.</mixed-citation></ref></ref-list></tp:taxon-treatment>
