# Supplementary material for: A further study of the spider genus Notiocoelotes (Araneae, Agelenidae) from Hainan Island, China
Source: Zookeys. 2016 Jun 29;(601):75–87. doi: 10.3897/zookeys.601.7698 (PMC4978080; doi:10.3897/zookeys.601.7698)
Supplement: XML Treatment for Notiocoelotes qiongzhongensis [file zookeys.601.7698-treatment4.xml]

<!DOCTYPE tp:taxon-treatment
  PUBLIC "-//TaxonX//DTD Taxonomic Treatment Publishing DTD v0 20100105//EN" "tax-treatment-NSO.dtd">
<tp:taxon-treatment xmlns:tp="http://www.plazi.org/taxpub"><tp:treatment-meta><kwd-group><label>Taxon classification</label><kwd><named-content content-type="kingdom">Animalia</named-content></kwd><kwd><named-content content-type="order">Araneae</named-content></kwd><kwd><named-content content-type="family">Agelenidae</named-content></kwd></kwd-group><mixed-citation publication-type="journal"><person-group><name><surname>Zhang</surname><given-names>Xiaoqing</given-names></name><name><surname>Zhao</surname><given-names>Zhe</given-names></name><name><surname>Zheng</surname><given-names>Guo</given-names></name><name><surname>Li</surname><given-names>Shuqiang</given-names></name></person-group><article-title>A further study of the spider genus <italic><tp:taxon-name><tp:taxon-name-part taxon-name-part-type="genus">Notiocoelotes</tp:taxon-name-part></tp:taxon-name></italic> (<tp:taxon-name><tp:taxon-name-part taxon-name-part-type="order">Araneae</tp:taxon-name-part></tp:taxon-name>, <tp:taxon-name><tp:taxon-name-part taxon-name-part-type="family">Agelenidae</tp:taxon-name-part></tp:taxon-name>) from Hainan Island, China</article-title><source>Zookeys</source><day>29</day><month>6</month><year>2016</year><volume>2016</volume><issue>601</issue><fpage>75</fpage><lpage>87</lpage><pub-id pub-id-type="doi">10.3897/zookeys.601.7698</pub-id></mixed-citation></tp:treatment-meta><tp:nomenclature><tp:taxon-name>
              <tp:taxon-name-part taxon-name-part-type="genus">Notiocoelotes</tp:taxon-name-part>
              <tp:taxon-name-part taxon-name-part-type="species">qiongzhongensis</tp:taxon-name-part>
              <object-id xmlns:xlink="http://www.w3.org/1999/xlink" content-type="zoobank" xlink:type="simple">http://zoobank.org/1AE669ED-AA8C-4EF0-A883-D0E0984D1F55</object-id>
            </tp:taxon-name><tp:taxon-authority>Zhao &amp; Li</tp:taxon-authority><tp:taxon-status xmlns:xlink="http://www.w3.org/1999/xlink" xlink:type="simple">sp. n.</tp:taxon-status><xref ref-type="fig" rid="F5">Figs 5</xref><xref ref-type="fig" rid="F6">, 6</xref><xref ref-type="fig" rid="F7">, 7</xref></tp:nomenclature><tp:treatment-sec sec-type="type material"><title>Type material.</title><p>
              <bold>Holotype</bold> ♂: China: Hainan: Qiongzhong County: Mt. Limushan, Pine forest, <named-content xmlns:xlink="http://www.w3.org/1999/xlink" content-type="dwc:verbatimCoordinates" xlink:type="simple"><named-content content-type="geo-json" specific-use="{&#34;type&#34;:&#34;Point&#34;,&#34;coordinates&#34;:[109.755556,19.181389]}" xlink:type="simple">N19°10'53", E109°45'20"</named-content></named-content>, 537 m, 2.XII.2015, X. Zhang &amp; Z. Chen. <bold>Paratypes</bold>: 2♀3♂, same data as holotype; 1♀, same area, <named-content xmlns:xlink="http://www.w3.org/1999/xlink" content-type="dwc:verbatimCoordinates" xlink:type="simple"><named-content content-type="geo-json" specific-use="{&#34;type&#34;:&#34;Point&#34;,&#34;coordinates&#34;:[109.754722,19.181944]}" xlink:type="simple">N19°10'55", E109°45'17"</named-content></named-content>, 637 m, 3.V.2011, Y. Zhou.</p></tp:treatment-sec><tp:treatment-sec sec-type="etymology"><title>Etymology.</title><p>The specific name refers to the type locality; adjective.</p></tp:treatment-sec><tp:treatment-sec sec-type="diagnosis"><title>Diagnosis.</title><p>The male of <italic><tp:taxon-name><tp:taxon-name-part taxon-name-part-type="genus">Notiocoelotes</tp:taxon-name-part> <tp:taxon-name-part taxon-name-part-type="species">qiongzhongensis</tp:taxon-name-part></tp:taxon-name></italic>, sp. n. can be distinguished from all of the other <italic><tp:taxon-name><tp:taxon-name-part taxon-name-part-type="genus">Notiocoelotes</tp:taxon-name-part></tp:taxon-name></italic> species, except <italic><tp:taxon-name><tp:taxon-name-part taxon-name-part-type="genus">Notiocoelotes</tp:taxon-name-part> <tp:taxon-name-part taxon-name-part-type="species">pseudolingulatus</tp:taxon-name-part></tp:taxon-name></italic> and <italic><tp:taxon-name><tp:taxon-name-part taxon-name-part-type="genus">Notiocoelotes</tp:taxon-name-part> <tp:taxon-name-part taxon-name-part-type="species">sparus</tp:taxon-name-part></tp:taxon-name></italic>, by having posteriorly extended conductor and cymbial furrow almost half of cymbial length. From the latter two species, it can be distinguished by the semicircular conductor apex (while <italic><tp:taxon-name><tp:taxon-name-part taxon-name-part-type="genus">Notiocoelotes</tp:taxon-name-part> <tp:taxon-name-part taxon-name-part-type="species">pseudolingulatus</tp:taxon-name-part></tp:taxon-name></italic> has a blunt apex, and <italic><tp:taxon-name><tp:taxon-name-part taxon-name-part-type="genus">Notiocoelotes</tp:taxon-name-part> <tp:taxon-name-part taxon-name-part-type="species">sparus</tp:taxon-name-part></tp:taxon-name></italic> has an acute apex) (cf. Fig. <xref ref-type="fig" rid="F5">5A–C</xref>; <xref ref-type="bibr" rid="B6">Liu and Li 2010</xref>: figs 10–11; <xref ref-type="bibr" rid="B2">Dankittipakul et al. 2005</xref>: figs 1–3). The female of <!--PageBreak--><!--PageBreak--><italic><tp:taxon-name><tp:taxon-name-part taxon-name-part-type="genus">Notiocoelotes</tp:taxon-name-part> <tp:taxon-name-part taxon-name-part-type="species">qiongzhongensis</tp:taxon-name-part></tp:taxon-name></italic>, sp. n. can be distinguished from all <italic><tp:taxon-name><tp:taxon-name-part taxon-name-part-type="genus">Notiocoelotes</tp:taxon-name-part></tp:taxon-name></italic>, except <italic><tp:taxon-name><tp:taxon-name-part taxon-name-part-type="genus">Notiocoelotes</tp:taxon-name-part> <tp:taxon-name-part taxon-name-part-type="species">orbiculatus</tp:taxon-name-part></tp:taxon-name></italic> and <italic><tp:taxon-name><tp:taxon-name-part taxon-name-part-type="genus">Notiocoelotes</tp:taxon-name-part> <tp:taxon-name-part taxon-name-part-type="species">parvitriangulus</tp:taxon-name-part></tp:taxon-name></italic>, by the rounded receptacles. It can be distinguished from <italic><tp:taxon-name><tp:taxon-name-part taxon-name-part-type="genus">Notiocoelotes</tp:taxon-name-part> <tp:taxon-name-part taxon-name-part-type="species">orbiculatus</tp:taxon-name-part></tp:taxon-name></italic> by the head of receptacles situated on anterior part of receptacles (while the head of receptacles is situated on posterior part of receptacles in <italic><tp:taxon-name><tp:taxon-name-part taxon-name-part-type="genus">Notiocoelotes</tp:taxon-name-part> <tp:taxon-name-part taxon-name-part-type="species">orbiculatus</tp:taxon-name-part></tp:taxon-name></italic>); and it can be distinguished from <italic><tp:taxon-name><tp:taxon-name-part taxon-name-part-type="genus">Notiocoelotes</tp:taxon-name-part> <tp:taxon-name-part taxon-name-part-type="species">parvitriangulus</tp:taxon-name-part></tp:taxon-name></italic> by the nearly square-shaped atrium (while <italic><tp:taxon-name><tp:taxon-name-part taxon-name-part-type="genus">Notiocoelotes</tp:taxon-name-part> <tp:taxon-name-part taxon-name-part-type="species">parvitriangulus</tp:taxon-name-part></tp:taxon-name></italic> has a triangular atrium) (cf. Fig. <xref ref-type="fig" rid="F6">6A–B</xref>; <xref ref-type="bibr" rid="B6">Liu and Li 2010</xref>: fig. 7B; <xref ref-type="bibr" rid="B5">Liu et al. 2010</xref>: fig. 78A).</p><fig id="F5" position="float" orientation="portrait"><label>Figure 5.</label><caption><p>Left palp of <italic><tp:taxon-name><tp:taxon-name-part taxon-name-part-type="genus">Notiocoelotes</tp:taxon-name-part> <tp:taxon-name-part taxon-name-part-type="species">qiongzhongensis</tp:taxon-name-part></tp:taxon-name></italic> sp. n., holotype. <bold>A</bold> Prolateral view <bold>B</bold> Ventral view <bold>C</bold> Retrolateral view. <abbrev xmlns:xlink="http://www.w3.org/1999/xlink" xlink:type="simple">CF<def><p> = cymbial furrow</p></def></abbrev>; <abbrev xmlns:xlink="http://www.w3.org/1999/xlink" xlink:type="simple">CL<def><p> = conductor lamella</p></def></abbrev>; <abbrev xmlns:xlink="http://www.w3.org/1999/xlink" xlink:type="simple">CO<def><p> = conductor</p></def></abbrev>; <abbrev xmlns:xlink="http://www.w3.org/1999/xlink" xlink:type="simple">E<def><p> = embolus</p></def></abbrev>; <abbrev xmlns:xlink="http://www.w3.org/1999/xlink" xlink:type="simple">EB<def><p> = embolic base</p></def></abbrev>; <abbrev xmlns:xlink="http://www.w3.org/1999/xlink" xlink:type="simple">LTA<def><p> = lateral tibial apophysis</p></def></abbrev>; <abbrev xmlns:xlink="http://www.w3.org/1999/xlink" xlink:type="simple">RTA<def><p> = retroventral tibial apophysis</p></def></abbrev>; <abbrev xmlns:xlink="http://www.w3.org/1999/xlink" xlink:type="simple">ST<def><p> = subtegulum</p></def></abbrev>; <abbrev xmlns:xlink="http://www.w3.org/1999/xlink" xlink:type="simple">T<def><p> = tegulum</p></def></abbrev>. Scale bar: Equal for <bold>A, B</bold> and <bold>C</bold>.</p></caption><graphic xmlns:xlink="http://www.w3.org/1999/xlink" xlink:href="zookeys-601-075-g005.jpg" position="float" orientation="portrait" xlink:type="simple" id="oo_94030.jpg"/></fig><fig id="F6" position="float" orientation="portrait"><label>Figure 6.</label><caption><p>Epigyne and habitus of <italic><tp:taxon-name><tp:taxon-name-part taxon-name-part-type="genus">Notiocoelotes</tp:taxon-name-part> <tp:taxon-name-part taxon-name-part-type="species">qiongzhongensis</tp:taxon-name-part></tp:taxon-name></italic> sp. n. <bold>A</bold> Epigyne, ventral view <bold>B</bold> Vulva, dorsal view <bold>C</bold> Male habitus, dorsal view <bold>D</bold> Female habitus, dorsal view <bold>E</bold> Female habitus, ventral view. <abbrev xmlns:xlink="http://www.w3.org/1999/xlink" xlink:type="simple">A<def><p> = epigynal atrium</p></def></abbrev>; <abbrev xmlns:xlink="http://www.w3.org/1999/xlink" xlink:type="simple">CD<def><p> = copulatory duct</p></def></abbrev>; <abbrev xmlns:xlink="http://www.w3.org/1999/xlink" xlink:type="simple">ES<def><p> = epigynal scape</p></def></abbrev>; <abbrev xmlns:xlink="http://www.w3.org/1999/xlink" xlink:type="simple">FD<def><p> = fertilization duct</p></def></abbrev>; <abbrev xmlns:xlink="http://www.w3.org/1999/xlink" xlink:type="simple">R<def><p> = receptacle</p></def></abbrev>. Scale bars: Equal for <bold>D</bold> and <bold>E</bold>.</p></caption><graphic xmlns:xlink="http://www.w3.org/1999/xlink" xlink:href="zookeys-601-075-g006.jpg" position="float" orientation="portrait" xlink:type="simple" id="oo_94031.jpg"/></fig></tp:treatment-sec><tp:treatment-sec sec-type="description"><title>Description.</title><p>
              <bold>Male (holotype)</bold>: Total length 4.20. Carapace 2.15 long, 1.60 wide. Abdomen 2.05 long, 1.50 wide. Eye sizes and interdistances: <abbrev xmlns:xlink="http://www.w3.org/1999/xlink" xlink:title="anterior median eye" xlink:type="simple">AME</abbrev> 0.05, <abbrev xmlns:xlink="http://www.w3.org/1999/xlink" xlink:title="anterior lateral eye" xlink:type="simple">ALE</abbrev> 0.12, <abbrev xmlns:xlink="http://www.w3.org/1999/xlink" xlink:title="posterior median eye" xlink:type="simple">PME</abbrev> 0.15, <abbrev xmlns:xlink="http://www.w3.org/1999/xlink" xlink:title="posterior lateral eye" xlink:type="simple">PLE</abbrev> 0.12; <abbrev xmlns:xlink="http://www.w3.org/1999/xlink" xlink:title="distance between AME and AME" xlink:type="simple">AME-AME</abbrev> 0.04, <abbrev xmlns:xlink="http://www.w3.org/1999/xlink" xlink:title="distance between AME and ALE" xlink:type="simple">AME-ALE</abbrev> 0.01, <abbrev xmlns:xlink="http://www.w3.org/1999/xlink" xlink:title="distance between PME and PME" xlink:type="simple">PME-PME</abbrev> 0.04, <abbrev xmlns:xlink="http://www.w3.org/1999/xlink" xlink:title="distance between PME and PLE" xlink:type="simple">PME-PLE</abbrev> 0.03. Leg measurements: I: 6.65 (1.95, 2.15, 1.55, 1.00); II: 5.60 (1.75, 1.80, 1.25, 0.80); III: 5.05 (1.50, 1.55, 1.25, 0.75); IV: 7.05 (2.00, 2.25, 1.90, 0.90). Carapace yellowish, with the black and broad radial grooves, with black lateral margins. Abdomen grey, with black spots, nearly eggplant-shaped. Legs yellowish, with black annulations. Palp: tibia short, about 1/4 of cymbial length; <abbrev xmlns:xlink="http://www.w3.org/1999/xlink" xlink:title="retroventral tibial apophysis" xlink:type="simple">RTA</abbrev> about half of tibial length; <!--PageBreak--><abbrev xmlns:xlink="http://www.w3.org/1999/xlink" xlink:title="lateral tibial apophysis" xlink:type="simple">LTA</abbrev> divided into two parts, almost hook-shaped and subequal the length of <abbrev xmlns:xlink="http://www.w3.org/1999/xlink" xlink:title="retroventral tibial apophysis" xlink:type="simple">RTA</abbrev>; conductor nearly arc-shaped, about 1.5 times as long as tegulum, with two loops; embolus beginning at 7:00 o’clock position, with a nearly chestnut-shaped base, about 1/2 width of tibia (Fig. <xref ref-type="fig" rid="F5">5A–C</xref>).</p><p>
              <bold>Female (one of paratypes)</bold>: Total length 4.50. Carapace 2.00 long, 1.50 wide. Abdomen 2.50 long, 1.75 wide. Eye sizes and interdistances: <abbrev xmlns:xlink="http://www.w3.org/1999/xlink" xlink:title="anterior median eye" xlink:type="simple">AME</abbrev> 0.04, <abbrev xmlns:xlink="http://www.w3.org/1999/xlink" xlink:title="anterior lateral eye" xlink:type="simple">ALE</abbrev> 0.11, <abbrev xmlns:xlink="http://www.w3.org/1999/xlink" xlink:title="posterior median eye" xlink:type="simple">PME</abbrev> 0.13, <abbrev xmlns:xlink="http://www.w3.org/1999/xlink" xlink:title="posterior lateral eye" xlink:type="simple">PLE</abbrev> 0.15; <abbrev xmlns:xlink="http://www.w3.org/1999/xlink" xlink:title="distance between AME and AME" xlink:type="simple">AME-AME</abbrev> 0.03, <abbrev xmlns:xlink="http://www.w3.org/1999/xlink" xlink:title="distance between AME and ALE" xlink:type="simple">AME-ALE</abbrev> 0.09, <abbrev xmlns:xlink="http://www.w3.org/1999/xlink" xlink:title="distance between PME and PME" xlink:type="simple">PME-PME</abbrev> 0.03, <abbrev xmlns:xlink="http://www.w3.org/1999/xlink" xlink:title="distance between PME and PLE" xlink:type="simple">PME-PLE</abbrev> 0.02. Leg measurements: I: 5.15 (1.50, 1.75, 1.15, 0.75); II: 4.50 (1.35, 1.50, 0.95, 0.70); III: 4.05 (1.25, 1.30, 0.90, 0.60); IV: 5.85 (1.75, 1.85, 1.50, 0.75). Carapace yellowish; sternum flavescent. Abdomen beige, with black and wavy stripes, nearly egg-shaped. Legs yellowish, with black annulations. Epigyne: atrium small, almost square-shaped (width=length); receptacles oval, separated by less than 1/2 of their width, about 1.2 times as long as wide; copulatory ducts folded, with two parts, one membranous and another heavily sclerotized cylindrical, almost covered by receptacles; copulatory openings indistinct (Fig. <xref ref-type="fig" rid="F6">6A–B</xref>).</p></tp:treatment-sec><tp:treatment-sec sec-type="distribution"><title>Distribution.</title><p>Known only from the type localities (Fig. <xref ref-type="fig" rid="F7">7</xref>).</p><fig id="F7" position="float" orientation="portrait"><label>Figure 7.</label><caption><p>Localities of <italic><tp:taxon-name><tp:taxon-name-part taxon-name-part-type="genus">Notiocoelotes</tp:taxon-name-part></tp:taxon-name></italic> species from Hainan. <bold>1</bold> <italic><tp:taxon-name><tp:taxon-name-part taxon-name-part-type="genus">Notiocoelotes</tp:taxon-name-part> <tp:taxon-name-part taxon-name-part-type="species">lingulatus</tp:taxon-name-part></tp:taxon-name></italic> <bold>2</bold> <italic><tp:taxon-name><tp:taxon-name-part taxon-name-part-type="genus">Notiocoelotes</tp:taxon-name-part> <tp:taxon-name-part taxon-name-part-type="species">maoganensis</tp:taxon-name-part></tp:taxon-name></italic> sp. n. <bold>3</bold> <italic><tp:taxon-name><tp:taxon-name-part taxon-name-part-type="genus">Notiocoelotes</tp:taxon-name-part> <tp:taxon-name-part taxon-name-part-type="species">membranaceus</tp:taxon-name-part></tp:taxon-name></italic> <bold>4</bold> <italic><tp:taxon-name><tp:taxon-name-part taxon-name-part-type="genus">Notiocoelotes</tp:taxon-name-part> <tp:taxon-name-part taxon-name-part-type="species">orbiculatus</tp:taxon-name-part></tp:taxon-name></italic> <bold>5</bold> <italic><tp:taxon-name><tp:taxon-name-part taxon-name-part-type="genus">Notiocoelotes</tp:taxon-name-part> <tp:taxon-name-part taxon-name-part-type="species">palinitropus</tp:taxon-name-part></tp:taxon-name></italic> <bold>6</bold> <italic><tp:taxon-name><tp:taxon-name-part taxon-name-part-type="genus">Notiocoelotes</tp:taxon-name-part> <tp:taxon-name-part taxon-name-part-type="species">pseudolingulatus</tp:taxon-name-part></tp:taxon-name></italic> <bold>7</bold> <italic><tp:taxon-name><tp:taxon-name-part taxon-name-part-type="genus">Notiocoelotes</tp:taxon-name-part> <tp:taxon-name-part taxon-name-part-type="species">qiongzhongensis</tp:taxon-name-part></tp:taxon-name></italic> sp. n. <bold>8</bold> <italic><tp:taxon-name><tp:taxon-name-part taxon-name-part-type="genus">Notiocoelotes</tp:taxon-name-part> <tp:taxon-name-part taxon-name-part-type="species">spirellus</tp:taxon-name-part></tp:taxon-name></italic>.</p></caption><graphic xmlns:xlink="http://www.w3.org/1999/xlink" xlink:href="zookeys-601-075-g007.jpg" position="float" orientation="portrait" xlink:type="simple" id="oo_94032.jpg"/></fig></tp:treatment-sec><ref-list><ref id="B6"><mixed-citation xmlns:xlink="http://www.w3.org/1999/xlink" xlink:type="simple">
          <person-group><name name-style="western"><surname>Liu</surname><given-names>J</given-names></name><name name-style="western"><surname>Li</surname><given-names>S</given-names></name></person-group> (<year>2010</year>) <article-title>The <italic><tp:taxon-name><tp:taxon-name-part taxon-name-part-type="genus">Notiocoelotes</tp:taxon-name-part></tp:taxon-name></italic> spiders (<tp:taxon-name><tp:taxon-name-part taxon-name-part-type="order">Araneae</tp:taxon-name-part></tp:taxon-name>: <tp:taxon-name><tp:taxon-name-part taxon-name-part-type="family">Agelenidae</tp:taxon-name-part></tp:taxon-name>) from Hainan Island, China.</article-title> <source>Zootaxa</source> <volume>2561</volume>: <fpage>30</fpage>–<lpage>48</lpage>.</mixed-citation></ref><ref id="B2"><mixed-citation xmlns:xlink="http://www.w3.org/1999/xlink" xlink:type="simple">
          <person-group><name name-style="western"><surname>Dankittipakul</surname><given-names>P</given-names></name><name name-style="western"><surname>Chami-Kranon</surname><given-names>T</given-names></name><name name-style="western"><surname>Wang</surname><given-names>XP</given-names></name></person-group> (<year>2005</year>) <article-title>New and poorly known species of coelotine spiders (<tp:taxon-name><tp:taxon-name-part taxon-name-part-type="order">Araneae</tp:taxon-name-part></tp:taxon-name>, <tp:taxon-name><tp:taxon-name-part taxon-name-part-type="family">Amaurobiidae</tp:taxon-name-part></tp:taxon-name>) from Thailand.</article-title> <source>Zootaxa</source> <volume>970</volume>: <fpage>1</fpage>–<lpage>11</lpage>.</mixed-citation></ref><ref id="B5"><mixed-citation xmlns:xlink="http://www.w3.org/1999/xlink" xlink:type="simple">
          <person-group><name name-style="western"><surname>Liu</surname><given-names>J</given-names></name><name name-style="western"><surname>Li</surname><given-names>S</given-names></name><name name-style="western"><surname>Pham</surname><given-names>DS</given-names></name></person-group> (<year>2010</year>) <article-title>The coelotine spiders from three national parks in northern Vietnam.</article-title> <source>Zootaxa</source> <volume>2377</volume>: <fpage>1</fpage>–<lpage>93</lpage>.</mixed-citation></ref></ref-list></tp:taxon-treatment>
